# Supplementary material for: Comparative analysis of Salivette® and paraffin gum preparations for establishment of a metaproteomics analysis pipeline for stimulated human saliva
Source: J Oral Microbiol. 2018 Jan 24;10(1):1428006. doi: 10.1080/20002297.2018.1428006 (PMC5795648; doi:10.1080/20002297.2018.1428006)
Supplement: supplemental_data.zip [file ZJOM_A_1428006_SM6948.zip]

Archive with 3 entries (3 files):
- supplemental data/comp_pg_sv_JoOM_supplemental.docx
- supplemental data/Supplemental_Figure1_comp_pg_sv_JoOM_venn_sv_pg_bac.jpg
- supplemental data/Supplemental_Figure2_comp_pg_sv_JoOM_venn_sv_pg_hum.jpg
